# Supplementary material for: Systematic Review of Lung Cancer Screening: Advancements and Strategies for Implementation
Source: Healthcare (Basel). 2023 Jul 21;11(14):2085. doi: 10.3390/healthcare11142085 (PMC10379173; doi:10.3390/healthcare11142085)
Supplement: Supplementary file 1 [file healthcare-11-02085-s001.zip]

Archive with 1 entries (1 files):
- healthcare-2476709-supplementary.pdf
